# Supplementary material for: Metabolic Endotoxemia Amplifies Estrogen Signaling Through Stromal Crosstalk in Obesity-Associated Breast Cancer
Source: Int J Mol Sci. 2026 May 13;27(10):4338. doi: 10.3390/ijms27104338 (PMC13207763; doi:10.3390/ijms27104338)
Supplement: Supplementary file 1 [file ijms-27-04338-s001.zip]

Archive with 1 entries (1 files):
- ijms-4261718-supplementary.pdf
